# Supplementary material for: Comparison of the Virome of Quarantined Sugarcane Varieties and the Virome of Grasses Growing near the Quarantine Station
Source: Viruses. 2021 May 16;13(5):922. doi: 10.3390/v13050922 (PMC8157134; doi:10.3390/v13050922)
Supplement: Supplementary file 1 [file viruses-13-00922-s001.zip]

Archive with 2 entries (2 files):
- Supplementary Figure S1.pdf
- Supplementary Tables.pdf
